# Supplementary material for: Texturized Vegetable Protein as a Source of Protein Fortification of Wheat Buns
Source: Foods. 2022 Nov 15;11(22):3647. doi: 10.3390/foods11223647 (PMC9689165; doi:10.3390/foods11223647)
Supplement: Supplementary file 1 [file foods-11-03647-s001.zip]

Archive with 1 entries (1 files):
- foods-1974002-supplementary.pdf
